# Supplementary material for: Molecular Profiling of Endometrial Cancer: An Exploratory Study in Aotearoa, New Zealand
Source: Cancers (Basel). 2021 Nov 11;13(22):5641. doi: 10.3390/cancers13225641 (PMC8615986; doi:10.3390/cancers13225641)
Supplement: Supplementary file 1 [file cancers-13-05641-s001.zip]

Archive with 1 entries (1 files):
- cancers-1412114-supplementary.pdf
